# Supplementary material for: Na3Co2(AsO4)(As2O7): a new sodium cobalt arsenate
Source: Acta Crystallogr Sect E Struct Rep Online. 2012 Jun 27;68(Pt 7):i58. doi: 10.1107/S1600536812027791 (PMC3393142; doi:10.1107/S1600536812027791)
Supplement: Supplementary file 1 [file e-68-00i58-sup1.cif]

##############################################################################
#                                                                            #
# This CIF contains the data in a paper accepted for publication in          #
# Acta Crystallographica Section E. It conforms to the requirements of       #
# Notes for Authors for Acta Crystallographica Section E, and has been       #
# peer reviewed under the auspices of the IUCr Commission on Journals.       #
#                                                                            #
# Full details of the Crystallographic Information File format               #
# are given in the paper "The Crystallographic Information File (CIF):       #
# a New Standard Archive File for Crystallography" by S. R. Hall, F. H.      #
# Allen and I. D. Brown [Acta Cryst. (1991), A47, 655-685].                  #
#                                                                            #
# The current version of the core CIF dictionary is obtainable from          #
# ftp://ftp.iucr.org/pub/cif_core.dic.                                       #
#                                                                            #
# Software is freely available for graphical display of the structure(s)     #
# in this CIF. For information consult the CIF software page                 #
# http://www.iucr.org/resources/cif/software.                                #
#                                                                            #
# This file may be used for bona fide research purposes within the           #
# scientific community so long as proper attribution is given to the journal # 
# article from which it was obtained.                                        #
#                                                                            #
##############################################################################
data_I
_audit_creation_method     SHELXL-97
_chemical_name_systematic
;
trisodium dicobalt arsenate diarsenate
;
_chemical_name_common     ?
_chemical_formula_moiety     'As3 Co2 Na3 O11'
_chemical_formula_sum     'As3 Co2 Na3 O11'
_chemical_formula_iupac     'Na3 Co2 (As O4) (As2 O7)'
_chemical_formula_weight     587.59
_chemical_melting_point     ?
_symmetry_cell_setting     monoclinic
_symmetry_space_group_name_H-M     'C 2/m'
_symmetry_space_group_name_Hall     '-C 2y'
loop_
    _symmetry_equiv_pos_as_xyz
    'x, y, z'
    '-x, y, -z'
    'x+1/2, y+1/2, z'
    '-x+1/2, y+1/2, -z'
    '-x, -y, -z'
    'x, -y, z'
    '-x+1/2, -y+1/2, -z'
    'x+1/2, -y+1/2, z'
_cell_length_a     10.484(3)
_cell_length_b     16.309(2)
_cell_length_c     6.5310(10)
_cell_angle_alpha     90.00
_cell_angle_beta     120.40(2)
_cell_angle_gamma     90.00
_cell_volume     963.2(3)
_cell_formula_units_Z     4
_cell_measurement_reflns_used     25
_cell_measurement_theta_min     11.66
_cell_measurement_theta_max     14.54
_cell_measurement_temperature     293(2)
_exptl_crystal_description     parallelepiped
_exptl_crystal_colour     pink
_exptl_crystal_size_max     0.20
_exptl_crystal_size_mid     0.10
_exptl_crystal_size_min     0.10
_exptl_crystal_density_diffrn     4.052
_exptl_crystal_density_meas     ?
_exptl_crystal_density_method     'not measured'
_exptl_crystal_F_000     1096
_exptl_absorpt_coefficient_mu     13.865
_exptl_absorpt_correction_type     psi-scan
_exptl_absorpt_process_details
;
(North <i>et al.</i>, 1968)
;
_exptl_absorpt_correction_T_min     0.1680
_exptl_absorpt_correction_T_max     0.3377
_exptl_special_details     ?
_diffrn_ambient_temperature     293(2)
_diffrn_radiation_type     MoK\a
_diffrn_radiation_wavelength     0.71073
_diffrn_radiation_source     'fine-focus sealed tube'
_diffrn_radiation_monochromator     graphite
_diffrn_measurement_device_type     'Enraf--Nonius CAD-4'
_diffrn_measurement_method     \w/2\q
_diffrn_detector_area_resol_mean     ?
_diffrn_reflns_number     1765
_diffrn_reflns_av_R_equivalents     0.0405
_diffrn_reflns_av_sigmaI/netI     0.0508
_diffrn_reflns_theta_min     2.50
_diffrn_reflns_theta_max     27.95
_diffrn_reflns_theta_full     27.95
_diffrn_measured_fraction_theta_max     0.987
_diffrn_measured_fraction_theta_full     0.987
_diffrn_reflns_limit_h_min     -13
_diffrn_reflns_limit_h_max     13
_diffrn_reflns_limit_k_min     -1
_diffrn_reflns_limit_k_max     21
_diffrn_reflns_limit_l_min     -8
_diffrn_reflns_limit_l_max     3
_diffrn_standards_number     2
_diffrn_standards_interval_count     ?
_diffrn_standards_interval_time     120
_diffrn_standards_decay_%     1
_refine_special_details
;
Refinement of <i>F</i>^2^ against ALL reflections. The weighted <i>R</i>-factor
<i>wR</i> and goodness of fit <i>S</i> are based on <i>F</i>^2^, conventional
<i>R</i>-factors <i>R</i> are based on <i>F</i>, with <i>F</i> set to zero for
negative <i>F</i>^2^. The threshold expression of <i>F</i>^2^ >
\s(<i>F</i>^2^) is used only for calculating <i>R</i>-factors(gt) <i>etc</i>.
and is not relevant to the choice of reflections for refinement.
<i>R</i>-factors based on <i>F</i>^2^ are statistically about twice as large
as those based on <i>F</i>, and <i>R</i>- factors based on ALL data will be
even larger.
;
_reflns_number_total     1183
_reflns_number_gt     998
_reflns_threshold_expression     I>2sigma(I)
_refine_ls_structure_factor_coef     Fsqd
_refine_ls_matrix_type     full
_refine_ls_R_factor_all     0.0380
_refine_ls_R_factor_gt     0.0268
_refine_ls_wR_factor_gt     0.0627
_refine_ls_wR_factor_ref     0.0666
_refine_ls_goodness_of_fit_ref     1.014
_refine_ls_restrained_S_all     1.014
_refine_ls_number_reflns     1183
_refine_ls_number_parameters     103
_refine_ls_number_restraints     0
_refine_ls_hydrogen_treatment     ?
_refine_ls_weighting_scheme     calc
_refine_ls_weighting_details
         'calc w=1/[\s^2^(Fo^2^)+(0.0261P)^2^+0.0000P] where P=(Fo^2^+2Fc^2^)/3'
_atom_sites_solution_hydrogens     ?
_atom_sites_solution_primary     direct
_atom_sites_solution_secondary     difmap
_refine_ls_shift/su_max     0.005
_refine_ls_shift/su_mean     0.000
_refine_diff_density_max     0.715
_refine_diff_density_min     -0.795
_refine_ls_extinction_method     'SHELXL97 (Sheldrick, 2008)'
_refine_ls_extinction_coef     0.00124(17)
_refine_ls_extinction_expression
                                  'Fc^*^=kFc[1+0.001xFc^2^\l^3^/sin(2\q)]^-1/4^'
loop_
    _atom_type_symbol
    _atom_type_description
    _atom_type_scat_dispersion_real
    _atom_type_scat_dispersion_imag
    _atom_type_scat_source
    'O' 'O' 0.0106 0.0060
                         'International Tables Vol C Tables 4.2.6.8 and 6.1.1.4'
    'Co' 'Co' 0.3494 0.9721
                         'International Tables Vol C Tables 4.2.6.8 and 6.1.1.4'
    'As' 'As' 0.0499 2.0058
                         'International Tables Vol C Tables 4.2.6.8 and 6.1.1.4'
    'Na' 'Na' 0.0362 0.0249
                         'International Tables Vol C Tables 4.2.6.8 and 6.1.1.4'
_computing_data_collection     'CAD-4 EXPRESS (Enraf--Nonius, 1995)'
_computing_cell_refinement     'CAD-4 EXPRESS (Enraf--Nonius, 1995)'
_computing_data_reduction     'XCAD4 (Harms & Wocadlo, 1995)'
_computing_structure_solution     'SHELXS97 (Sheldrick, 2008)'
_computing_structure_refinement     'SHELXL97 (Sheldrick, 2008)'
_computing_molecular_graphics     'DIAMOND (Brandenburg, 2001)'
_computing_publication_material
                            'WinGX (Farrugia, 1999) and publCIF (Westrip, 2010)'
loop_
    _atom_site_type_symbol
    _atom_site_label
    _atom_site_fract_x
    _atom_site_fract_y
    _atom_site_fract_z
    _atom_site_U_iso_or_equiv
    _atom_site_adp_type
    _atom_site_calc_flag
    _atom_site_refinement_flags
    _atom_site_occupancy
    _atom_site_symmetry_multiplicity
    _atom_site_disorder_assembly
    _atom_site_disorder_group
    Co Co1 0.5000 0.32196(5) 1.0000 0.0091(2) Uani d S 1 2 . .
    Co Co2 0.29864(9) 0.5000 0.08408(15) 0.0090(2) Uani d S 1 2 . .
    As As1 0.38970(6) 0.5000 0.67693(11) 0.00692(16) Uani d S 1 2 . .
    As As2 0.11973(5) 0.33430(3) 0.76867(8) 0.00892(14) Uani d . 1 1 . .
    O O1 0.5206(4) 0.2480(2) 0.7535(6) 0.0219(8) Uani d . 1 1 . .
    O O2 0.2686(3) 0.3079(2) 0.7525(6) 0.0173(7) Uani d . 1 1 . .
    O O3 0.2608(5) 0.5000 0.7550(8) 0.0097(9) Uani d S 1 2 . .
    O O4 0.1460(3) 0.40124(19) 0.9821(6) 0.0136(6) Uani d . 1 1 . .
    O O5 0.0000 0.3884(3) 0.5000 0.0133(9) Uani d S 1 2 . .
    O O6 0.5077(3) 0.41858(19) 0.7766(6) 0.0126(6) Uani d . 1 1 . .
    O O7 0.2869(5) 0.5000 0.3808(8) 0.0193(11) Uani d S 1 2 . .
    Na Na1A 0.1740(18) 0.1692(4) 0.5940(15) 0.032(2) Uani d P 0.72(3) 1 . .
    Na Na1B 0.225(3) 0.1686(13) 0.617(4) 0.032(2) Uani d P 0.28(3) 1 . .
    Na Na2A 0.0488(3) 0.5000 0.2908(8) 0.0353(11) Uani d SP 0.940(6) 2 . .
    Na Na2B -0.021(6) 0.5000 -0.054(13) 0.0353(11) Uani d SP 0.060(6) 2 . .
loop_
    _atom_site_aniso_label
    _atom_site_aniso_U_11
    _atom_site_aniso_U_22
    _atom_site_aniso_U_33
    _atom_site_aniso_U_12
    _atom_site_aniso_U_13
    _atom_site_aniso_U_23
    Co1 0.0097(4) 0.0075(4) 0.0088(4) 0.000 0.0037(3) 0.000
    Co2 0.0094(4) 0.0105(4) 0.0067(4) 0.000 0.0038(3) 0.000
    As1 0.0077(3) 0.0073(3) 0.0047(3) 0.000 0.0023(2) 0.000
    As2 0.0091(2) 0.0071(2) 0.0073(2) -0.00090(15) 0.00172(18) 0.00007(17)
    O1 0.0297(19) 0.0157(17) 0.015(2) 0.0132(15) 0.0073(16) -0.0024(15)
    O2 0.0091(14) 0.0211(18) 0.0157(18) 0.0020(13) 0.0018(14) -0.0030(14)
    O3 0.0093(19) 0.015(2) 0.008(2) 0.000 0.0072(18) 0.000
    O4 0.0163(14) 0.0152(15) 0.0089(15) -0.0044(13) 0.0061(13) -0.0053(14)
    O5 0.0128(19) 0.011(2) 0.008(2) 0.000 -0.0008(18) 0.000
    O6 0.0114(13) 0.0098(14) 0.0158(16) 0.0014(12) 0.0064(13) 0.0017(13)
    O7 0.014(2) 0.040(3) 0.004(2) 0.000 0.005(2) 0.000
    Na1A 0.047(6) 0.0192(12) 0.021(2) 0.012(3) 0.011(4) -0.0034(12)
    Na1B 0.047(6) 0.0192(12) 0.021(2) 0.012(3) 0.011(4) -0.0034(12)
    Na2A 0.0179(15) 0.0196(17) 0.059(3) 0.000 0.0126(18) 0.000
    Na2B 0.0179(15) 0.0196(17) 0.059(3) 0.000 0.0126(18) 0.000
_geom_special_details
;
All e.s.d.'s (except the e.s.d. in the dihedral angle between two l.s. planes)
are estimated using the full covariance matrix. The cell e.s.d.'s are taken
into account individually in the estimation of e.s.d.'s in distances, angles
and torsion angles; correlations between e.s.d.'s in cell parameters are only
used when they are defined by crystal symmetry. An approximate (isotropic)
treatment of cell e.s.d.'s is used for estimating e.s.d.'s involving l.s.
planes.
;
loop_
    _geom_bond_atom_site_label_1
    _geom_bond_atom_site_label_2
    _geom_bond_site_symmetry_2
    _geom_bond_distance
    _geom_bond_publ_flag
    Co1 O1 . 2.108(3) ?
    Co1 O1 2_657 2.108(3) ?
    Co1 O2 . 2.141(3) ?
    Co1 O2 2_657 2.141(3) ?
    Co1 O6 . 2.177(3) ?
    Co1 O6 2_657 2.177(3) ?
    Co2 O3 1_554 1.978(4) ?
    Co2 O7 . 2.003(5) ?
    Co2 O4 1_554 2.126(3) ?
    Co2 O4 6_564 2.126(3) ?
    Co2 O6 2_656 2.201(3) ?
    Co2 O6 5_666 2.201(3) ?
    As1 O3 . 1.669(4) ?
    As1 O7 . 1.671(5) ?
    As1 O6 6_565 1.704(3) ?
    As1 O6 . 1.704(3) ?
    As2 O1 8_455 1.670(3) ?
    As2 O2 . 1.673(3) ?
    As2 O4 . 1.680(3) ?
    As2 O5 . 1.790(2) ?
    Na1A O2 . 2.475(9) ?
    Na1A O1 7_556 2.540(12) ?
    Na1A O6 7_556 2.621(11) ?
    Na1A O2 7_556 2.646(11) ?
    Na1A O1 8_455 2.682(13) ?
    Na1A O4 7_557 2.694(10) ?
    Na1A O7 7_556 2.782(7) ?
    Na1A O6 8_455 2.936(13) ?
    Na1B O2 . 2.39(2) ?
    Na1B O2 7_556 2.47(2) ?
    Na1B O4 7_557 2.53(2) ?
    Na1B O7 7_556 2.75(2) ?
    Na1B O1 7_556 2.83(2) ?
    Na1B O6 7_556 2.87(2) ?
    Na2A O7 . 2.257(5) ?
    Na2A O5 . 2.480(4) ?
    Na2A O5 5_566 2.480(4) ?
    Na2A O4 2_556 2.501(4) ?
    Na2A O4 5_566 2.501(4) ?
    Na2B O4 2_556 2.27(6) ?
    Na2B O4 5_566 2.27(6) ?
    Na2B O4 1_554 2.30(5) ?
    Na2B O4 6_564 2.30(5) ?
    Na2B O7 5_565 2.51(5) ?
loop_
    _geom_angle_atom_site_label_1
    _geom_angle_atom_site_label_2
    _geom_angle_atom_site_label_3
    _geom_angle_site_symmetry_1
    _geom_angle_site_symmetry_3
    _geom_angle
    _geom_angle_publ_flag
    O1 Co1 O1 . 2_657 110.2(2) ?
    O1 Co1 O2 . . 82.94(14) ?
    O1 Co1 O2 2_657 . 90.01(14) ?
    O1 Co1 O2 . 2_657 90.01(14) ?
    O1 Co1 O2 2_657 2_657 82.94(14) ?
    O2 Co1 O2 . 2_657 167.7(2) ?
    O1 Co1 O6 . . 81.33(13) ?
    O1 Co1 O6 2_657 . 168.19(14) ?
    O2 Co1 O6 . . 89.07(13) ?
    O2 Co1 O6 2_657 . 99.88(13) ?
    O1 Co1 O6 . 2_657 168.19(14) ?
    O1 Co1 O6 2_657 2_657 81.33(13) ?
    O2 Co1 O6 . 2_657 99.88(13) ?
    O2 Co1 O6 2_657 2_657 89.07(13) ?
    O6 Co1 O6 . 2_657 87.23(18) ?
    O3 Co2 O7 1_554 . 167.01(18) ?
    O3 Co2 O4 1_554 1_554 87.38(12) ?
    O7 Co2 O4 . 1_554 84.15(12) ?
    O3 Co2 O4 1_554 6_564 87.38(12) ?
    O7 Co2 O4 . 6_564 84.15(12) ?
    O4 Co2 O4 1_554 6_564 98.49(17) ?
    O3 Co2 O6 1_554 2_656 94.87(13) ?
    O7 Co2 O6 . 2_656 95.48(14) ?
    O4 Co2 O6 1_554 2_656 93.63(12) ?
    O4 Co2 O6 6_564 2_656 167.77(12) ?
    O3 Co2 O6 1_554 5_666 94.87(13) ?
    O7 Co2 O6 . 5_666 95.48(14) ?
    O4 Co2 O6 1_554 5_666 167.77(12) ?
    O4 Co2 O6 6_564 5_666 93.63(12) ?
    O6 Co2 O6 2_656 5_666 74.22(16) ?
    O3 As1 O7 . . 101.9(2) ?
    O3 As1 O6 . 6_565 115.27(14) ?
    O7 As1 O6 . 6_565 111.14(15) ?
    O3 As1 O6 . . 115.27(14) ?
    O7 As1 O6 . . 111.14(14) ?
    O6 As1 O6 6_565 . 102.4(2) ?
    O1 As2 O2 8_455 . 111.18(19) ?
    O1 As2 O4 8_455 . 114.04(17) ?
    O2 As2 O4 . . 116.98(16) ?
    O1 As2 O5 8_455 . 103.39(16) ?
    O2 As2 O5 . . 106.19(13) ?
    O4 As2 O5 . . 103.43(16) ?
_iucr_refine_instructions_details
;
TITL  gues24 in C 2/m
CELL   0.71073  10.484  16.309   6.531  90.000 120.40  90.000
ZERR     4       0.003   0.002   0.001   0.000   0.02   0.000
LATT    7
SYMM   -X,+Y,-Z
SFAC  O    Co   As    Na
UNIT  44   8    12   12
acta
SIZE 0.1 0.1 0.2
L.S. 4
BOND
FMAP 2
PLAN 20
WGHT    0.026100
EXTI    0.001243
FVAR       0.09664   0.71522   0.94047
CO1   2    0.500000    0.321957    1.000000    10.50000    0.00969    0.00752 =
         0.00881    0.00000    0.00372    0.00000
CO2   2    0.298639    0.500000    0.084083    10.50000    0.00944    0.01049 =
         0.00671    0.00000    0.00384    0.00000
AS1   3    0.389704    0.500000    0.676929    10.50000    0.00772    0.00725 =
         0.00472    0.00000    0.00235    0.00000
AS2   3    0.119732    0.334302    0.768669    11.00000    0.00910    0.00706 =
         0.00730    0.00007    0.00172   -0.00090
REM -------------------------------------------------------------------------
O1    1    0.520641    0.248026    0.753515    11.00000    0.02971    0.01567 =
         0.01483   -0.00238    0.00731    0.01318
O2    1    0.268575    0.307866    0.752469    11.00000    0.00905    0.02111 =
         0.01568   -0.00303    0.00185    0.00200
O3    1    0.260814    0.500000    0.755043    10.50000    0.00931    0.01525 =
         0.00835    0.00000    0.00725    0.00000
O4    1    0.145951    0.401235    0.982071    11.00000    0.01628    0.01520 =
         0.00893   -0.00529    0.00613   -0.00440
O5    1    0.000000    0.388381    0.500000    10.50000    0.01276    0.01132 =
         0.00785    0.00000   -0.00075    0.00000
O6    1    0.507686    0.418580    0.776610    11.00000    0.01145    0.00976 =
         0.01578    0.00165    0.00637    0.00145
O7    1    0.286918    0.500000    0.380828    10.50000    0.01426    0.03983 =
         0.00369    0.00000    0.00455    0.00000
REM -------------------------------------------------------------------------
EADP NA1A NA1B
NA1A  4    0.174046    0.169158    0.593964    21.00000    0.04678    0.01924 =
         0.02061   -0.00336    0.01058    0.01157
NA1B  4    0.225100    0.168615    0.616644   -21.00000    0.04678    0.01924 =
         0.02061   -0.00336    0.01058    0.01157
REM -------------------------
EADP NA2A  NA2B
NA2A  4    0.048780    0.500000    0.290765    30.50000    0.01792    0.01963 =
         0.05912    0.00000    0.01264    0.00000
NA2B  4   -0.021006    0.500000   -0.054034   -30.50000    0.01792    0.01963 =
         0.05912    0.00000    0.01264    0.00000
REM   gues24 in C 2/m
REM R1 =  0.0299 for    997 Fo > 4sig(Fo)  and  0.0416 for all   1183 data
REM    100 parameters refined using      1 restraints
HKLF 4
REM   gues24 in C 2/m
REM R1 =  0.0268 for    998 Fo > 4sig(Fo)  and  0.0380 for all   1183 data
REM    103 parameters refined using      0 restraints
END
WGHT      0.0254      0.0000
REM Highest difference peak  0.715,  deepest hole -0.795,  1-sigma level  0.179
Q1    1   0.2048  0.5000 -0.0459  10.50000  0.05    0.72
Q2    1   0.5161  0.3317  0.6967  11.00000  0.05    0.65
Q3    1   0.2051  0.5000  0.1422  10.50000  0.05    0.65
Q4    1   0.1418  0.3381  1.1394  11.00000  0.05    0.61
Q5    1   0.3935  0.3467  0.9994  11.00000  0.05    0.59
Q6    1   0.3237  0.3326  0.8029  11.00000  0.05    0.59
Q7    1   0.0711  0.3571  0.4058  11.00000  0.05    0.58
Q8    1   0.0771  0.4693  0.2366  11.00000  0.05    0.58
Q9    1   0.0840  0.5000 -0.0675  10.50000  0.05    0.57
Q10   1   0.0454  0.4126  0.9032  11.00000  0.05    0.56
Q11   1   0.1795  0.3095  0.6798  11.00000  0.05    0.55
Q12   1   0.2581  0.4709  0.3205  11.00000  0.05    0.55
Q13   1   0.1557  0.1341  0.6294  11.00000  0.05    0.54
Q14   1  -0.0617  0.5474  0.1787  11.00000  0.05    0.54
Q15   1   0.3418  0.4706  0.8413  11.00000  0.05    0.53
Q16   1   0.4392  0.5000  0.4498  10.50000  0.05    0.52
Q17   1   0.2126  0.3095  0.8074  11.00000  0.05    0.52
Q18   1   0.4534  0.2201  0.7826  11.00000  0.05    0.51
Q19   1   0.5978  0.3143  0.7200  11.00000  0.05    0.51
Q20   1   0.1845  0.3578  1.0462  11.00000  0.05    0.49
;
data_global
_journal_date_recd_electronic     2012-05-28
_journal_date_accepted     2012-06-19
_journal_name_full     'Acta Crystallographica, Section E'
_journal_year     2012
_journal_volume     68
_journal_issue      7
_journal_page_first     i58
_journal_page_last     i58
_journal_paper_category     QI
_journal_paper_doi     10.1107/S1600536812027791
_journal_coeditor_code     JJ2142
_publ_contact_author_name     'Guesmi, Abderrahmen'
_publ_contact_author_address
;
  Laboratoire de Mat\'eriaux et Cristallochimie,
  Facult\'e des Sciences, El Manar II
  2092 Tunis, Tunisia
 Institut Pr\'eparatoire aux Etudes d'Ing\'enieurs d'El Manar
 B.P.244 El Manar II 2092,  Tunis, Tunisia
;
_publ_contact_author_email     abderrahmen.guesmi@ipeim.rnu.tn
_publ_contact_author_fax     '216 (71) 88 50 08'
_publ_contact_author_phone     '216 (98) 67 62 47'
_publ_section_title
;
Na~3~Co~2~(AsO~4~)(As~2~O~7~): a new sodium cobalt arsenate
;
loop_
    _publ_author_name
    _publ_author_address
    'Guesmi, Abderrahmen'
;
Laboratoire de Mat\'eriaux et Cristallochimie,
Facult\'e des Sciences, El Manar II,
2092 Tunis, Tunisia
Institut Pr\'eparatoire aux Etudes d'Ing\'enieurs d'El Manar
BP 244 El Manar II, 2092 Tunis, Tunisia
;
    'Driss, Ahmed'
;
Laboratoire de Mat\'eriaux et Cristallochimie,
Facult\'e des Sciences, El Manar II,
2092 Tunis, Tunisia
;
