# Supplementary material for: Na3Co2(AsO4)(As2O7): a new sodium cobalt arsenate
Source: Acta Crystallogr Sect E Struct Rep Online. 2012 Jun 27;68(Pt 7):i58. doi: 10.1107/S1600536812027791 (PMC3393142; doi:10.1107/S1600536812027791)
Supplement: Supplementary file 2 [file e-68-00i58-Isup2.hkl]

#
# h,k,l, Fc-squared, Fo-squared, sigma(Fo-squared) and status flag
#
data_I
_shelx_title '  gues24 in C 2/m'
_shelx_refln_list_code          4
_shelx_F_calc_maximum      508.81
_exptl_crystal_F_000      1096.00
_reflns_d_resolution_high  0.7581
 
loop_
 _symmetry_equiv_pos_as_xyz
 'x, y, z'
 '-x, y, -z'
 'x+1/2, y+1/2, z'
 '-x+1/2, y+1/2, -z'
 '-x, -y, -z'
 'x, -y, z'
 '-x+1/2, -y+1/2, -z'
 'x+1/2, -y+1/2, z'
 
_cell_length_a    10.4840
_cell_length_b    16.3090
_cell_length_c     6.5310
_cell_angle_alpha  90.000
_cell_angle_beta  120.400
_cell_angle_gamma  90.000
 
_shelx_F_squared_multiplier     1.000
 
loop_
 _refln_index_h
 _refln_index_k
 _refln_index_l
 _refln_F_squared_calc
 _refln_F_squared_meas
 _refln_F_squared_sigma
 _refln_observed_status
   2   0   0     2652.97     2430.55    109.37 o
   4   0   0     2163.55     1731.70    115.82 o
   6   0   0     3065.72     3039.70    191.01 o
   8   0   0    49776.84    47959.11    817.22 o
  10   0   0    19789.62    20703.52    649.90 o
   1   1   0     4582.01     4724.98     75.65 o
   3   1   0      920.43      860.34     53.67 o
   5   1   0    21744.18    20572.76    287.50 o
   7   1   0     5155.16     4849.45    181.12 o
   9   1   0     5670.21     5606.23    244.96 o
  11   1   0     3276.45     3317.56    160.11 o
   0   2   0     2681.64     2726.45    119.67 o
   2   2   0    10214.12     9914.75    490.64 o
   4   2   0      550.24      627.91     48.95 o
   6   2   0     3296.00     3346.40    198.29 o
   8   2   0     6475.79     6695.59    312.62 o
  10   2   0     1215.37     1203.64    258.15 o
   1   3   0    28171.17    27833.56   1488.44 o
   3   3   0    92997.19    89182.38   5197.39 o
   5   3   0    58212.64    55169.04   1735.76 o
   7   3   0      107.94      139.80     91.02 o
   9   3   0    22643.58    22155.51    614.90 o
  11   3   0     1557.61     1744.53    156.40 o
   0   4   0     8545.32     8244.88    253.29 o
   2   4   0     5425.73     6177.38    568.28 o
   4   4   0     6417.84     6874.54    230.34 o
   6   4   0     5296.87     5351.83    252.25 o
   8   4   0     5779.40     5494.42    548.29 o
  10   4   0     1600.71     1703.49    179.44 o
   1   5   0    11302.81    11438.27    277.64 o
   3   5   0    13619.88    14422.89    644.79 o
   5   5   0    16770.55    15807.14   1241.83 o
   7   5   0     1744.11     1613.93    134.47 o
   9   5   0     5551.96     5508.62    334.85 o
  11   5   0     1470.71     1548.71    139.95 o
   0   6   0   258883.61   266500.38   1771.39 o
   2   6   0    13685.27    15453.53    308.20 o
   4   6   0    26674.96    26938.71   1706.96 o
   6   6   0     4344.95     4104.70    236.49 o
   8   6   0    17105.70    17243.84   1381.92 o
  10   6   0    13454.78    14133.61    997.60 o
   1   7   0      377.95      363.18    117.81 o
   3   7   0    14553.19    14304.35    661.97 o
   5   7   0     2152.10     1994.51    129.41 o
   7   7   0     5105.33     4531.24    574.48 o
   9   7   0      281.44      267.47    159.66 o
  11   7   0      894.36      959.37    158.67 o
   0   8   0     2294.09     1950.58    183.37 o
   2   8   0     2009.08     2062.06    272.83 o
   4   8   0      536.11      517.22     52.60 o
   6   8   0     2833.09     2884.61    255.12 o
   8   8   0     6258.71     6019.51    451.72 o
  10   8   0      458.18      -17.69    444.95 o
   1   9   0     7567.75     7318.43    252.83 o
   3   9   0    56461.76    56400.47   1765.91 o
   5   9   0    42359.92    41693.77    749.06 o
   7   9   0      613.39      613.63     91.14 o
   9   9   0    18340.87    17129.11    604.72 o
   0  10   0    22364.81    21884.46    623.94 o
   2  10   0     3513.92     3704.55    378.09 o
   4  10   0     4307.69     4198.02    375.45 o
   6  10   0      147.89      351.09    129.16 o
   8  10   0      447.40      618.76     99.85 o
  10  10   0     1642.19     1641.13    165.51 o
   1  11   0     8568.07     8645.32    505.29 o
   3  11   0      129.97      148.02    108.41 o
   5  11   0    16121.40    15269.21    695.37 o
   7  11   0      657.34      759.28    110.85 o
   9  11   0     7896.26     7435.00    443.71 o
   0  12   0   197918.94   195819.70   2154.11 o
   2  12   0      917.09      839.32    182.63 o
   4  12   0    13231.70    14129.51    680.68 o
   6  12   0      134.81      130.23    165.97 o
   8  12   0    17924.14    17316.72    599.71 o
   1  13   0       57.97      181.82     92.04 o
   3  13   0     1882.21     1961.07    142.35 o
   5  13   0     2074.73     2266.24    212.16 o
   7  13   0     1910.90     1729.33    123.65 o
   9  13   0       96.84       52.37    174.66 o
   0  14   0      230.93       50.33    197.03 o
   2  14   0     4834.31     4997.02    654.33 o
   4  14   0      736.26      762.51     72.84 o
   6  14   0     5276.91     5223.95    540.55 o
   8  14   0     4122.54     4564.96    301.57 o
   1  15   0    17665.37    16776.80    516.52 o
   3  15   0    25842.75    25311.87    641.45 o
   5  15   0    13583.88    13925.81    830.16 o
   7  15   0      585.35      595.03    188.15 o
   0  16   0     7029.12     6432.34    485.14 o
   2  16   0        0.66     -117.56    117.56 o
   4  16   0     7653.45     7684.02    383.98 o
   6  16   0       14.46      -77.09    205.58 o
   1  17   0     1811.33     1796.20    139.12 o
   3  17   0      943.27      728.29    208.26 o
   5  17   0     2068.86     1947.33    128.03 o
   7  17   0      510.86      711.07    280.57 o
   0  18   0    47396.28    45213.61   1318.79 o
   2  18   0      522.25      595.54    115.44 o
   4  18   0    17870.04    16442.72    618.83 o
   6  18   0      663.66      601.06    201.18 o
   1  19   0     2056.44     2015.81    138.75 o
   3  19   0     2803.73     2821.76    217.13 o
   5  19   0        2.89      -82.66    180.72 o
   0  20   0      860.78      817.18    336.30 o
   2  20   0     2166.32     2382.57    148.78 o
   4  20   0      487.82      580.42    272.00 o
   1  21   0     7424.90     7483.38    456.72 o
 -12   0   1      680.90      843.03    149.93 o
 -10   0   1      858.76      801.20    115.58 o
  -8   0   1       64.31       82.09    114.76 o
  -6   0   1    27773.96    25922.01    485.22 o
  -4   0   1    17053.05    15304.01    409.30 o
  -2   0   1    21641.38    21313.50    347.93 o
   0   0   1    12817.14    13247.95    189.62 o
   2   0   1    40911.25    39892.05    503.38 o
   4   0   1      126.27      119.93    123.14 o
   6   0   1      296.09      260.84    103.97 o
   8   0   1     1230.99     1172.77    108.19 o
  10   0   1     8746.78     8682.55    465.65 o
 -11   1   1     7752.12     8350.77    336.03 o
  -9   1   1     3541.11     3662.96    196.91 o
  -7   1   1    50312.62    47411.89    507.52 o
  -5   1   1     2708.56     2876.19    113.90 o
  -3   1   1    69023.20    66521.36    838.12 o
  -1   1   1    13967.82    14846.86    263.40 o
   1   1   1     8492.13     9088.42    136.24 o
   3   1   1     2339.46     2168.83     94.84 o
   5   1   1    40908.02    39565.42    443.34 o
   7   1   1    19657.28    19908.59    377.44 o
   9   1   1     1425.66     1526.09     87.67 o
  11   1   1      599.71      664.85    107.89 o
 -12   2   1      634.70      597.29    178.09 o
 -10   2   1     3434.32     3930.62    256.17 o
  -8   2   1    10729.28    10342.56    596.27 o
  -6   2   1    19839.93    19193.49    815.24 o
  -4   2   1    19130.30    17772.68    601.50 o
  -2   2   1     4423.43     4175.02    187.94 o
   0   2   1      438.19      429.31     38.12 o
   2   2   1   110639.70   106665.96   5679.62 o
   4   2   1    10695.88    10798.70    673.78 o
   6   2   1    21948.81    21922.39    520.67 o
   8   2   1     4141.30     4030.46    265.61 o
  10   2   1     5993.82     6029.95    380.07 o
 -11   3   1    10570.43    11148.51    518.26 o
  -9   3   1    11295.25    11084.30    430.96 o
  -7   3   1     2690.23     2328.25    160.49 o
  -5   3   1     2572.81     2323.04    146.56 o
  -3   3   1    65741.69    63401.06    559.40 o
  -1   3   1    47144.10    46625.89    403.63 o
   1   3   1     5448.94     5579.00    538.31 o
   3   3   1    11580.49    11867.89    401.88 o
   5   3   1      365.00      280.05    103.80 o
   7   3   1    12352.28    11765.19    643.22 o
   9   3   1      204.20      248.43    248.43 o
 -12   4   1      667.60      567.81    224.41 o
 -10   4   1     8547.05     8868.33    416.15 o
  -8   4   1    13185.20    12624.49    976.67 o
  -6   4   1    20177.61    19680.20    444.93 o
  -4   4   1    29245.49    28618.21    566.39 o
  -2   4   1    18534.44    19472.97    969.28 o
   0   4   1      506.09      538.24     45.27 o
   2   4   1    64424.56    62160.14   4986.23 o
   4   4   1        3.75      187.18     64.78 o
   6   4   1    29563.54    28732.12    773.09 o
   8   4   1      507.46      616.66    157.50 o
  10   4   1     2827.98     3315.20    245.38 o
 -11   5   1     5577.15     5488.82    622.05 o
  -9   5   1     3333.70     3094.49    221.78 o
  -7   5   1    28757.47    27732.32    582.04 o
  -5   5   1     3666.11     3451.09    208.68 o
  -3   5   1    15447.23    14793.43    302.47 o
  -1   5   1    21468.96    22322.05    375.00 o
   1   5   1     5041.82     5061.37    185.80 o
   3   5   1    10353.02     9994.36    884.42 o
   5   5   1    21595.82    21562.65   1077.22 o
   7   5   1    23273.28    23191.63    655.87 o
   9   5   1     3047.00     3174.06    224.53 o
 -12   6   1        2.29     -273.04    294.45 o
 -10   6   1      387.04      283.49    171.48 o
  -8   6   1     1578.88     1599.54    115.51 o
  -6   6   1    25106.39    24358.08    517.36 o
  -4   6   1    51655.08    52202.41   1486.37 o
  -2   6   1     3486.02     3283.54    161.15 o
   0   6   1      552.85      346.89     92.77 o
   2   6   1    28257.21    28198.34   1411.67 o
   4   6   1      530.68      540.31    159.58 o
   6   6   1      966.84      906.84     82.81 o
   8   6   1      162.03      265.40    202.38 o
  10   6   1     7735.42     8068.87    457.38 o
 -11   7   1     4983.32     4516.45    323.83 o
  -9   7   1      609.69      528.57    131.73 o
  -7   7   1    34984.84    36664.93    690.07 o
  -5   7   1       33.96      -92.09    143.48 o
  -3   7   1    25965.10    26364.67   1878.10 o
  -1   7   1     1318.16     1367.28     80.85 o
   1   7   1     5524.78     5665.92    527.59 o
   3   7   1    27090.90    26189.49   1345.69 o
   5   7   1    21488.51    20789.33    841.51 o
   7   7   1     9564.18     8653.51    428.09 o
   9   7   1     3700.70     3656.78    268.92 o
 -10   8   1      656.37      823.14    187.95 o
  -8   8   1    15622.23    15891.42    525.08 o
  -6   8   1    27401.39    26570.88    571.30 o
  -4   8   1     3793.73     3986.23    201.72 o
  -2   8   1       60.46       74.72     82.33 o
   0   8   1     2641.22     2565.98    160.23 o
   2   8   1    82829.92    83260.49   4690.99 o
   4   8   1     7340.02     7387.37    295.03 o
   6   8   1    14670.23    14288.47    468.06 o
   8   8   1     4318.81     4615.12    402.06 o
  10   8   1     5060.05     5059.73    351.88 o
 -11   9   1     5384.56     5099.52    343.42 o
  -9   9   1     3724.39     3516.67    243.68 o
  -7   9   1     2126.45     2307.94    143.12 o
  -5   9   1     7992.76     8062.90    318.72 o
  -3   9   1    24104.20    23821.06    560.98 o
  -1   9   1    13072.97    13215.07    330.22 o
   1   9   1     1767.70     1720.92    109.27 o
   3   9   1       56.28       40.18     77.16 o
   5   9   1       53.60      182.43     70.90 o
   7   9   1     7198.87     5986.41    572.58 o
   9   9   1        3.85      163.82    191.66 o
 -10  10   1     7657.81     7574.26    809.13 o
  -8  10   1     5612.28     5369.52    317.28 o
  -6  10   1     3712.53     3618.99    232.15 o
  -4  10   1    13324.78    13595.63   1016.81 o
  -2  10   1    12463.03    12327.50    488.06 o
   0  10   1     1549.66     1454.13     93.20 o
   2  10   1    47894.52    48700.13   2829.31 o
   4  10   1     1275.39     1354.84    121.59 o
   6  10   1    21914.03    21668.75    596.10 o
   8  10   1       14.13       30.32    153.50 o
  -9  11   1     4014.99     3865.58    380.04 o
  -7  11   1    19369.40    18353.61    793.30 o
  -5  11   1     3880.14     4199.45    379.62 o
  -3  11   1    33420.91    33778.88    811.62 o
  -1  11   1     9917.81     9985.61    328.10 o
   1  11   1     1655.45     1801.33    371.29 o
   3  11   1      467.50      374.19     77.26 o
   5  11   1    24831.73    24237.33   2122.36 o
   7  11   1    14177.46    15173.21   1242.64 o
   9  11   1      344.29      306.94    291.27 o
 -10  12   1     1071.08     1211.08    283.83 o
  -8  12   1      124.45      307.99    212.55 o
  -6  12   1     8762.47     8950.29    396.66 o
  -4  12   1    12089.06    11754.05    400.60 o
  -2  12   1     8163.76     8490.82    325.81 o
   0  12   1     2476.67     2362.76    156.11 o
   2  12   1    16770.17    16812.29    807.39 o
   4  12   1      187.35      290.78    109.84 o
   6  12   1      140.69      320.75    131.58 o
   8  12   1       86.04      168.11    284.82 o
  -9  13   1       71.22      125.28    174.86 o
  -7  13   1    31370.96    31597.55    783.02 o
  -5  13   1     1381.08     1640.64    102.43 o
  -3  13   1     8868.25     8731.79    394.31 o
  -1  13   1       19.02       95.07    101.24 o
   1  13   1     8268.69     8094.76    329.62 o
   3  13   1    22280.66    22828.99   2348.70 o
   5  13   1    11915.14    11297.46   1396.82 o
   7  13   1     4099.07     4306.85    288.16 o
  -8  14   1     7710.59     7536.60    437.33 o
  -6  14   1    10973.39    10208.02    852.65 o
  -4  14   1     5707.62     5582.26    305.05 o
  -2  14   1     1026.41     1123.67     90.03 o
   0  14   1     1439.58     1335.90     85.59 o
   2  14   1    37495.70    37881.71   2107.73 o
   4  14   1     1439.58     1539.18    117.26 o
   6  14   1     5696.65     5506.34    337.94 o
   8  14   1     2596.67     2932.93    556.11 o
  -9  15   1     2461.21     2940.20    439.30 o
  -7  15   1      232.83      229.73    175.62 o
  -5  15   1     6239.74     6068.95    342.12 o
  -3  15   1    18731.28    18199.83    559.66 o
  -1  15   1     2795.71     2743.70    191.52 o
   1  15   1     1665.46     1768.76    122.79 o
   3  15   1      177.61      254.27    159.74 o
   5  15   1      361.86      461.13    197.57 o
   7  15   1     1639.05     1657.19    136.05 o
  -8  16   1     4166.30     4030.66    458.27 o
  -6  16   1     4465.16     4698.10    308.64 o
  -4  16   1    12125.96    12859.03    931.94 o
  -2  16   1    11885.00    11673.75    452.41 o
   0  16   1      146.12      198.94    120.13 o
   2  16   1    15268.63    14141.12   1356.88 o
   4  16   1      662.26      603.38    170.31 o
   6  16   1    16766.51    16478.07    990.79 o
  -7  17   1     5218.78     5072.66    346.44 o
  -5  17   1     1556.34     1761.14    128.81 o
  -3  17   1    14319.99    14356.23    538.33 o
  -1  17   1     4584.23     4296.18    265.70 o
   1  17   1       50.58        0.00    164.90 o
   3  17   1     1663.86     1537.33    176.76 o
   5  17   1    13019.86    13128.65    559.65 o
  -6  18   1     3576.94     3189.66    799.04 o
  -4  18   1     4167.55     3946.25    389.16 o
  -2  18   1     7088.61     7558.57    550.48 o
   0  18   1       28.44      145.62    193.81 o
   2  18   1     2323.76     2140.70    253.94 o
   4  18   1      551.40      649.32    211.65 o
  -5  19   1      324.01      142.89    167.59 o
  -3  19   1     5006.04     5306.77    494.33 o
  -1  19   1       29.84      325.74    155.74 o
   1  19   1     7793.81     8019.28    435.95 o
   3  19   1    10760.54    11278.03    528.94 o
  -4  20   1      409.94      542.02    133.88 o
  -2  20   1       48.40      113.46    191.67 o
   0  20   1      237.76      239.63    253.78 o
   2  20   1    17869.21    18001.92    683.81 o
  -3  21   1     3581.47     3292.62    209.47 o
  -1  21   1     1389.32     1462.32    229.76 o
   1  21   1      634.62      461.81    139.64 o
 -12   0   2     2569.63     2532.65    172.38 o
 -10   0   2     3552.22     3559.27    229.91 o
  -8   0   2     9397.89     8224.65    550.94 o
  -6   0   2    60207.49    59394.46    796.50 o
  -4   0   2    22472.15    18972.40    332.80 o
  -2   0   2    27814.24    29788.69    366.14 o
   0   0   2    55310.25    59380.54   1146.40 o
   2   0   2    14472.42    14136.52    499.19 o
   4   0   2    41971.02    41617.96    942.54 o
   6   0   2     6108.28     6436.03    642.28 o
   8   0   2    25322.27    26876.69    741.71 o
 -13   1   2     1970.64     2151.95    106.55 o
 -11   1   2     5537.71     5855.77    246.83 o
  -9   1   2     2767.27     2653.62    129.70 o
  -7   1   2      436.55      397.76     57.70 o
  -5   1   2      286.93      160.29     87.44 o
  -3   1   2     3988.12     4376.17    115.71 o
  -1   1   2      697.55      805.65     42.49 o
   1   1   2     5067.20     4491.94    127.42 o
   3   1   2       76.13       94.65     57.26 o
   5   1   2        3.10       29.00     84.22 o
   7   1   2      485.84      476.71    127.52 o
   9   1   2      476.07      299.76    138.34 o
 -12   2   2    11128.92    11507.31    535.17 o
 -10   2   2      591.45      857.80     82.03 o
  -8   2   2     1814.21     1807.22    227.17 o
  -6   2   2      925.28      913.19    115.16 o
  -4   2   2      812.53      737.15     60.55 o
  -2   2   2    51008.01    53286.29    510.62 o
   0   2   2     2034.22     2349.87    185.56 o
   2   2   2      578.62      460.36     60.29 o
   4   2   2     6180.68     6445.88    282.38 o
   6   2   2        7.55      -42.18    142.71 o
   8   2   2     1528.13     1580.29    119.84 o
 -13   3   2     3538.73     3782.71    284.04 o
 -11   3   2    10485.36    10761.93    501.13 o
  -9   3   2    23792.32    23818.55    596.38 o
  -7   3   2    15472.28    14767.01    407.95 o
  -5   3   2    60902.70    60493.24    891.58 o
  -3   3   2       52.55      -58.70    132.78 o
  -1   3   2   184592.33   180343.45  13485.60 o
   1   3   2     2127.26     2384.92    145.43 o
   3   3   2     9627.85    10678.16   1005.03 o
   5   3   2     6327.48     7069.37    315.72 o
   7   3   2    30041.14    29888.85   1636.58 o
   9   3   2    21596.10    23298.90   1544.30 o
 -12   4   2     8513.12     8731.73    656.89 o
 -10   4   2      275.43      424.21     84.39 o
  -8   4   2     1480.92     1536.38     98.28 o
  -6   4   2     1232.66     1162.24     82.50 o
  -4   4   2     2584.41     2809.19    378.09 o
  -2   4   2    34931.03    34701.97   1292.40 o
   0   4   2     4359.34     5014.55    271.23 o
   2   4   2      665.90      755.43     70.70 o
   4   4   2     6433.67     6519.63    288.69 o
   6   4   2       15.75      -97.24    115.41 o
   8   4   2     1882.58     1901.32    130.53 o
 -11   5   2     1145.41     1266.71    106.25 o
  -9   5   2     6279.63     5382.95    309.25 o
  -7   5   2    22021.32    21093.26    496.14 o
  -5   5   2    16249.03    15644.57    434.88 o
  -3   5   2       42.84       77.23     79.99 o
  -1   5   2    18393.28    20093.10   1877.98 o
   1   5   2    50036.68    51894.30   3011.91 o
   3   5   2     2438.24     2430.77    153.96 o
   5   5   2     2208.10     2077.75    152.76 o
   7   5   2     2804.49     2871.14    201.83 o
   9   5   2        3.61      123.38    159.31 o
 -12   6   2     3277.34     3579.89    257.43 o
 -10   6   2      315.05       56.91    159.34 o
  -8   6   2     3033.87     2843.47    200.87 o
  -6   6   2    52551.83    53055.11    835.48 o
  -4   6   2    89862.44    89858.98   1122.90 o
  -2   6   2      382.35      182.21    103.35 o
   0   6   2    20440.92    21259.33    826.79 o
   2   6   2    31331.48    30107.08   1718.34 o
   4   6   2    80781.69    79334.45   5243.26 o
   6   6   2     6087.06     5663.23    462.46 o
   8   6   2    21644.33    22126.13    711.83 o
 -11   7   2     6167.01     6925.73   1144.57 o
  -9   7   2     4464.80     4469.97    466.49 o
  -7   7   2     2428.79     2578.15    178.89 o
  -5   7   2     2561.80     2252.59    143.75 o
  -3   7   2     3605.00     3788.38    298.83 o
  -1   7   2     1181.44     1321.58     89.83 o
   1   7   2    18999.26    19251.61   1634.22 o
   3   7   2      654.18      661.65     57.15 o
   5   7   2       40.58      202.68    113.63 o
   7   7   2       50.24       36.41    220.58 o
   9   7   2       66.06      175.60    255.91 o
 -12   8   2     7850.61     8117.13    479.32 o
 -10   8   2      553.07      515.09    165.97 o
  -8   8   2     1232.39     1148.97     94.35 o
  -6   8   2     1764.50     1817.25    218.06 o
  -4   8   2     1330.22     1347.73     98.85 o
  -2   8   2    48574.79    48923.63   1358.54 o
   0   8   2       83.54       34.27    129.57 o
   2   8   2      154.48       63.02    108.75 o
   4   8   2     6266.40     6900.24    327.91 o
   6   8   2       72.68      -75.31    342.65 o
   8   8   2     1876.61     2172.13    166.97 o
 -11   9   2     5229.15     5421.06    851.44 o
  -9   9   2    16941.66    16917.85    562.61 o
  -7   9   2    10837.14    10864.58    411.63 o
  -5   9   2    36247.84    36772.16   1072.58 o
  -3   9   2     1778.16     2055.48    139.55 o
  -1   9   2   127216.51   124310.98   4555.03 o
   1   9   2     4574.12     4456.66    238.30 o
   3   9   2    11974.11    12738.33    567.54 o
   5   9   2     4601.35     4348.86    460.08 o
   7   9   2    24195.76    24217.24   1322.77 o
 -10  10   2      249.95      187.34    156.64 o
  -8  10   2     4444.76     3668.45    246.92 o
  -6  10   2     3444.62     3202.74    214.93 o
  -4  10   2      474.48      380.53    121.53 o
  -2  10   2     4427.61     4527.23    400.22 o
   0  10   2     5719.26     5397.22    508.32 o
   2  10   2     9429.21     9371.83    745.98 o
   4  10   2     3239.12     3497.59    404.14 o
   6  10   2     2974.58     2967.62    209.64 o
   8  10   2       39.55      224.86    288.03 o
 -11  11   2     1612.42     1560.50    131.69 o
  -9  11   2     2675.92     2756.58    195.27 o
  -7  11   2     2677.58     2718.58    179.70 o
  -5  11   2     3063.47     3088.46    219.77 o
  -3  11   2       21.71       97.44    209.87 o
  -1  11   2      289.11      175.25    112.06 o
   1  11   2     8561.57     9124.38    347.53 o
   3  11   2     1032.07     1021.54     83.98 o
   5  11   2      833.30      742.23    112.13 o
   7  11   2        8.61     -108.86    291.24 o
 -10  12   2     4543.19     4779.22    406.34 o
  -8  12   2     6335.37     6861.06    664.66 o
  -6  12   2    11497.85    11617.45    445.03 o
  -4  12   2    20333.71    21144.86    911.42 o
  -2  12   2    25804.19    25983.96   1309.78 o
   0  12   2    26465.32    26840.12   1659.34 o
   2  12   2     1702.21     1785.42    114.79 o
   4  12   2    23825.36    23617.69   2653.20 o
   6  12   2      312.00      356.59    247.36 o
  -9  13   2     1385.02     1503.37    156.93 o
  -7  13   2       17.54      -30.82    214.69 o
  -5  13   2       39.66      -42.42    133.25 o
  -3  13   2     6692.78     6672.66    441.19 o
  -1  13   2      684.18      550.40    144.47 o
   1  13   2     4214.19     4769.63    399.47 o
   3  13   2     2970.07     2926.85    251.88 o
   5  13   2      262.63      564.65    176.94 o
   7  13   2      567.04      640.20    108.76 o
 -10  14   2      985.58      776.87    206.71 o
  -8  14   2        8.27       47.54     87.93 o
  -6  14   2     2387.07     2380.45    166.76 o
  -4  14   2     1136.81     1082.87     91.21 o
  -2  14   2    20109.85    19187.34    555.81 o
   0  14   2     1857.84     1725.19    134.47 o
   2  14   2        3.99      -31.26    189.52 o
   4  14   2     3918.49     3833.17    251.22 o
   6  14   2      420.06      446.44    190.13 o
  -9  15   2    11989.51    12987.51    573.51 o
  -7  15   2     1467.18     1406.40    135.08 o
  -5  15   2    22152.64    23112.08   1302.74 o
  -3  15   2      341.81      375.29    141.50 o
  -1  15   2    49188.10    48184.48    901.53 o
   1  15   2      342.61      216.32    180.44 o
   3  15   2     7025.46     6829.24    407.84 o
   5  15   2     3251.36     3256.51    231.77 o
  -8  16   2     3332.83     4033.38    288.34 o
  -6  16   2      595.41      574.73    163.32 o
  -2  16   2     1510.11     1379.82    341.74 o
   0  16   2      940.95     1037.86     94.87 o
   2  16   2     3738.82     3999.35    255.39 o
   4  16   2      432.92      121.55    187.07 o
  -7  17   2     4491.55     4372.02    320.14 o
  -5  17   2     4839.59     5222.22    327.63 o
  -3  17   2        2.67        0.00    178.81 o
  -1  17   2     1026.87     1239.80    138.71 o
   1  17   2     9954.77     9647.61    462.98 o
   3  17   2      780.25      493.09    188.13 o
   5  17   2     1418.29     1582.20    136.03 o
  -6  18   2     9916.39     9424.03    515.40 o
  -4  18   2    23413.58    23626.60    741.71 o
  -2  18   2     4848.87     4780.63    804.22 o
   0  18   2     4804.61     4341.62    420.33 o
   2  18   2     4219.80     4305.19    716.12 o
   4  18   2    21036.75    21139.70   1321.29 o
  -5  19   2      319.91      194.04    282.70 o
  -3  19   2     2467.76     2448.30    162.90 o
  -1  19   2      905.31     1036.59    126.92 o
   1  19   2     1255.10     1254.16    122.64 o
   3  19   2     1374.05     1425.01    204.05 o
  -4  20   2     1094.04     1136.61    201.36 o
  -2  20   2     8185.61     8516.04    493.96 o
   0  20   2      303.32       68.71    168.76 o
 -12   0   3     4387.59     4451.54    396.69 o
 -10   0   3    18198.75    18975.37    791.99 o
  -8   0   3     7204.36     6726.56    409.20 o
  -6   0   3    44427.54    45415.05    913.82 o
  -4   0   3    30691.66    30704.63    675.87 o
  -2   0   3     7908.69     7554.22    325.12 o
   0   0   3    18537.58    17907.11    547.79 o
   2   0   3      471.29      411.26    155.29 o
   4   0   3    10543.89    10839.35    553.69 o
   6   0   3    26547.65    26983.25   1035.66 o
   8   0   3       15.15     -128.41    173.20 o
 -13   1   3      180.32     -230.36    230.36 o
 -11   1   3     2878.45     2950.42    186.16 o
  -9   1   3    21967.00    20939.65    569.25 o
  -7   1   3     9733.07     9124.64    351.74 o
  -5   1   3      670.03      611.09    210.48 o
  -3   1   3       81.27      218.30     52.17 o
  -1   1   3    10020.39    10052.53    427.85 o
   1   1   3    75357.95    76948.20    972.33 o
   3   1   3     1266.60     1249.77     97.77 o
   5   1   3     6642.85     6466.20    345.65 o
   7   1   3      468.08      455.97    119.79 o
 -12   2   3    11619.87    12446.22    744.58 o
 -10   2   3     3133.88     2871.64    286.20 o
  -8   2   3     5968.76     6265.57    399.31 o
  -6   2   3     8560.32     9133.20    424.83 o
  -4   2   3    25803.98    27382.39    641.94 o
  -2   2   3    34850.02    39160.14    743.73 o
   0   2   3     8760.33     8491.37    386.36 o
   2   2   3    11307.93    11485.83    499.48 o
   4   2   3    18723.96    19649.01    763.53 o
   6   2   3     5797.31     6463.29    493.46 o
   8   2   3       33.28      159.81    142.42 o
 -13   3   3     2232.67     2174.95    210.00 o
 -11   3   3      459.30      460.49    129.58 o
  -9   3   3     7236.73     7110.80    469.19 o
  -7   3   3    34374.38    34514.98    891.75 o
  -5   3   3    40998.52    41421.36    842.16 o
  -3   3   3     3367.11     3727.76    263.97 o
  -1   3   3      169.61      -28.91    137.07 o
   1   3   3    18323.08    19683.81    624.71 o
   3   3   3    39314.71    41368.93   1026.22 o
   5   3   3       97.78      213.08    185.24 o
   7   3   3     1330.28     1160.07    148.89 o
 -12   4   3     5511.66     5280.85    524.44 o
 -10   4   3       73.02      252.70    178.82 o
  -8   4   3    21699.94    23313.83    783.10 o
  -6   4   3     2814.64     2807.10    269.13 o
  -4   4   3     1461.15     1750.01    175.75 o
  -2   4   3     8828.52     9731.57    396.15 o
   0   4   3    12410.93    12793.59    492.64 o
   2   4   3    22060.95    22943.04    729.95 o
   4   4   3    10154.01     9569.02    554.60 o
   6   4   3     3571.46     3476.35    317.30 o
   8   4   3      102.12      -85.66    201.31 o
 -13   5   3        7.39     -220.57    267.69 o
 -11   5   3     2980.59     2980.49    292.58 o
  -9   5   3    14299.51    14448.22    687.75 o
  -7   5   3    19693.64    18759.68    678.16 o
  -5   5   3      263.55      321.27     69.61 o
  -3   5   3      431.85      410.20    174.57 o
  -1   5   3     4724.86     5218.58    333.88 o
   1   5   3   108460.49   113274.40   1563.08 o
   3   5   3     2963.59     2697.19    285.16 o
   5   5   3     3940.71     4333.71    410.64 o
   7   5   3      137.97      162.76    276.26 o
 -12   6   3     1768.91     1835.11    226.04 o
 -10   6   3    20672.47    20969.43    880.73 o
  -8   6   3     2697.66     2822.20    291.55 o
  -6   6   3    52007.27    53935.73   1101.42 o
  -4   6   3    36019.75    36157.01    838.81 o
  -2   6   3    23586.64    25483.03    679.91 o
   0   6   3    13503.10    14174.67    535.73 o
   2   6   3      525.48      297.73    160.65 o
   4   6   3      101.70      -28.91    185.25 o
   6   6   3    31577.82    32746.90   1144.94 o
   8   6   3      677.02      600.36    200.27 o
 -11   7   3     6439.58     6002.44    540.70 o
  -9   7   3    11225.97    11396.24    632.05 o
  -7   7   3     6406.41     6967.19    454.10 o
  -5   7   3      361.86      363.04    156.35 o
  -3   7   3     9018.45     9119.40    428.11 o
  -1   7   3     3007.90     3141.97    294.89 o
   1   7   3    53686.23    55855.17   1156.16 o
   3   7   3      870.27      986.48    114.61 o
   5   7   3    10361.60    11657.81    681.14 o
   7   7   3       45.68      -33.30    170.50 o
 -12   8   3     9062.52    10207.47    710.63 o
 -10   8   3     1620.99     1864.05    167.12 o
  -8   8   3     4686.72     4422.20    412.94 o
  -6   8   3     3914.91     3933.92    338.91 o
  -4   8   3    16920.65    17770.61    628.07 o
  -2   8   3    20707.53    21881.74    672.59 o
   0   8   3     3767.27     4157.21    349.65 o
   2   8   3     4138.50     4318.92    385.02 o
   4   8   3    18932.26    19035.64    829.79 o
   6   8   3     7460.33     7333.76    608.46 o
 -11   9   3     1662.45     1963.62    193.90 o
  -9   9   3     8529.03     8640.47    588.42 o
  -7   9   3    19585.89    20173.19    763.65 o
  -5   9   3    24472.96    25149.95    799.42 o
  -3   9   3    16044.38    16433.48    623.35 o
  -1   9   3      432.79      593.30     87.82 o
   1   9   3     6981.66     8220.67    474.60 o
   3   9   3    19529.24    21970.50    852.82 o
   5   9   3      559.66      793.56    119.94 o
   7   9   3     1078.69     1136.25    200.82 o
 -12  10   3     3703.12     3189.73    304.40 o
 -10  10   3     2025.23     2021.73    193.92 o
  -8  10   3    14766.11    15117.31    765.12 o
  -6  10   3     1079.25     1139.74    121.04 o
  -4  10   3     6212.00     7172.10    435.84 o
  -2  10   3    14183.55    14782.10    619.38 o
   0  10   3    15511.33    16441.51    649.69 o
   2  10   3    19009.10    19379.51    770.87 o
   4  10   3    10972.93    12030.48    700.60 o
   6  10   3      905.02      251.69    341.66 o
 -11  11   3      544.42      713.22    338.41 o
  -9  11   3    15558.35    16265.83    826.31 o
  -7  11   3     7657.87     7977.86    542.16 o
  -5  11   3       55.67      239.85    138.13 o
  -3  11   3      479.30      348.06    186.34 o
  -1  11   3     1617.73     1863.21    180.00 o
   1  11   3    47545.55    49007.15   1235.28 o
   3  11   3      148.04     -215.23    215.23 o
   5  11   3     1761.73     1737.65    178.91 o
 -10  12   3    14522.43    15176.66    844.04 o
  -8  12   3     1589.21     1937.95    153.19 o
  -6  12   3    20238.31    21835.62    871.27 o
  -4  12   3    10036.47    10893.68    579.29 o
  -2  12   3     8724.10     8895.08    523.18 o
   0  12   3     5328.56     5485.35    446.29 o
   2  12   3      889.74     1018.58    131.74 o
   4  12   3     2926.95     3086.49    297.93 o
   6  12   3    11306.80    10709.67    790.52 o
  -9  13   3     3834.52     4316.75    436.28 o
  -7  13   3     1353.97     1829.63    213.17 o
  -5  13   3     2195.94     2279.20    276.46 o
  -3  13   3    14789.67    15006.54    729.82 o
  -1  13   3     4609.94     4712.57    454.74 o
   1  13   3    15060.57    16284.52    769.46 o
   3  13   3     2448.09     2662.82    266.82 o
   5  13   3    14321.69    14101.74    839.63 o
 -10  14   3     1227.17     1767.32    190.66 o
  -8  14   3     1723.95     2136.16    222.83 o
  -6  14   3     5243.73     4866.16    466.56 o
  -4  14   3     8957.21    10727.00    614.32 o
  -2  14   3     9795.11     9402.59    583.36 o
   0  14   3      899.84      939.32    118.89 o
   2  14   3     3079.61     3160.65    243.29 o
   4  14   3     8473.35     8447.28    638.64 o
  -9  15   3     3166.99     3117.54    242.20 o
  -7  15   3     6859.04     7601.81    599.78 o
  -5  15   3    14037.92    12970.67    730.27 o
  -3  15   3     5059.80     5240.31    465.47 o
  -1  15   3      241.08      101.73    257.00 o
   1  15   3     1070.52      987.55    145.67 o
   3  15   3    16267.72    16750.16    886.46 o
   5  15   3      275.76      620.01    238.79 o
  -8  16   3    14376.80    13945.66    841.77 o
  -6  16   3       17.15       39.62    218.43 o
  -4  16   3      145.97      146.70    231.29 o
  -2  16   3     2016.61     1914.63    216.43 o
   0  16   3     7878.45     7520.77    554.91 o
   2  16   3    13212.79    13151.92    802.92 o
   4  16   3     2776.17     2892.12    310.75 o
  -7  17   3     5696.20     6032.56    558.75 o
  -5  17   3      258.00       40.69    201.31 o
  -3  17   3       18.51     -155.26    256.98 o
  -1  17   3       75.99      -78.17    206.66 o
   1  17   3    28414.70    26667.94   1144.27 o
   3  17   3       45.52       46.04    256.98 o
  -6  18   3    15245.71    16134.63    911.84 o
  -4  18   3     1423.17     1569.28    192.81 o
  -2  18   3     3609.01     3629.32    309.77 o
   0  18   3     1302.36      729.45    345.98 o
   2  18   3     1010.61      785.07    164.94 o
  -5  19   3     1631.94     1972.12    213.17 o
  -3  19   3     5412.63     5566.63    461.12 o
  -1  19   3     2057.78     1993.79    199.27 o
   1  19   3     8521.33     8198.26    713.69 o
  -2  20   3     4813.02     4624.12    498.54 o
 -12   0   4     2834.59     2683.42    219.69 o
 -10   0   4    10449.14    10366.73    621.12 o
  -8   0   4    47805.49    44747.63   1072.77 o
  -6   0   4     9080.41     9470.46    459.17 o
  -4   0   4     8234.62     8319.77    402.17 o
  -2   0   4    90223.23    89962.32   1297.14 o
   0   0   4    49977.97    48827.60   1018.27 o
   2   0   4       44.42      195.95    125.28 o
   4   0   4     7333.22     7383.62    524.87 o
   6   0   4    17014.27    16593.37    884.49 o
 -13   1   4    14381.77    14024.87    588.90 o
 -11   1   4     1201.59     1202.91    100.36 o
  -9   1   4      139.76       78.17    113.72 o
  -7   1   4     3545.83     3713.96    220.10 o
  -5   1   4     1324.90     1340.97     84.27 o
  -3   1   4    51930.42    53496.01    694.59 o
  -1   1   4     7076.86     7301.15    340.05 o
   1   1   4     3048.21     3174.48    197.43 o
   3   1   4     2814.19     2610.71    204.18 o
   5   1   4     4039.20     3449.79    284.10 o
   7   1   4     1517.92     1660.36    275.30 o
 -10   2   4     5474.76     5406.69    454.85 o
  -8   2   4     7756.75     6835.41    429.63 o
  -6   2   4     6896.29     6844.67    394.22 o
  -4   2   4    14339.62    14369.66    531.73 o
  -2   2   4      319.65      270.94     77.11 o
   0   2   4    24567.49    25654.87    761.02 o
   2   2   4      648.01      521.58    215.27 o
   4   2   4     1956.90     2308.94    232.50 o
   6   2   4     1405.02     1129.02    173.53 o
 -13   3   4     2048.22     1850.23    200.34 o
 -11   3   4        0.52        0.00    201.30 o
  -9   3   4     5121.96     5265.08    418.37 o
  -7   3   4    11638.59    11483.71    540.18 o
  -5   3   4    60285.02    59560.98   1086.09 o
  -3   3   4      519.65      526.94    177.79 o
  -1   3   4     2936.85     3051.55    278.78 o
   1   3   4       14.66       91.01    143.48 o
   3   3   4    47338.72    47252.79   1220.23 o
   5   3   4     5311.02     5655.22    540.53 o
   7   3   4    18641.61    18427.05    990.07 o
 -12   4   4     3815.76     3922.25    382.68 o
 -10   4   4     4297.47     4540.08    427.84 o
  -8   4   4     4948.00     5298.59    393.72 o
  -6   4   4     8842.46     8860.96    446.11 o
  -4   4   4    33849.29    33603.76    807.45 o
  -2   4   4      397.35      503.34    168.14 o
   0   4   4    15978.59    15643.72    599.44 o
   2   4   4      200.51       25.70    169.19 o
   4   4   4       43.78     -192.74    222.72 o
   6   4   4     1277.98     1485.66    169.24 o
 -13   5   4    17468.05    17007.63    983.36 o
 -11   5   4      289.45      451.89    193.82 o
  -9   5   4      617.28      782.88    108.17 o
  -7   5   4     1136.17      734.87    253.88 o
  -5   5   4     2577.84     2479.54    239.06 o
  -3   5   4    26107.45    26130.75    737.02 o
  -1   5   4     2996.97     3543.53    291.63 o
   1   5   4       65.45      432.59    165.97 o
   3   5   4     1258.13     1185.82    136.04 o
   5   5   4     3828.55     3804.44    381.62 o
 -12   6   4       56.22     -285.89    285.89 o
 -10   6   4     5960.93     6598.94    534.27 o
  -8   6   4    15378.76    15434.71    662.27 o
  -6   6   4    43252.89    41207.96    998.48 o
  -4   6   4      186.62       80.31    153.13 o
  -2   6   4    40252.17    39308.54    926.34 o
   0   6   4     4250.63     4337.61    362.54 o
   2   6   4     5320.75     4776.09    414.10 o
   4   6   4    12400.17    13201.24    698.71 o
   6   6   4     7470.20     6829.55    591.21 o
 -13   7   4     7946.03     7223.71    651.34 o
 -11   7   4       15.09      255.91    222.72 o
  -9   7   4     5243.38     4691.80    421.55 o
  -7   7   4     5094.00     5242.98    428.06 o
  -5   7   4       59.58     -154.19    159.54 o
  -3   7   4    15854.70    15548.39    604.82 o
  -1   7   4    14500.03    14148.54    594.59 o
   1   7   4     4588.54     4135.87    374.33 o
   5   7   4      652.73      693.97    231.32 o
 -12   8   4     1821.08     1719.42    185.33 o
 -10   8   4     5378.55     5639.46    506.24 o
  -8   8   4     7914.48     8010.01    534.72 o
  -6   8   4     6189.83     5727.29    402.50 o
  -4   8   4    11651.97    12385.76    569.15 o
  -2   8   4       13.59       46.04    128.49 o
   0   8   4    14466.02    15132.23    647.06 o
   2   8   4      264.23      414.41    195.96 o
   4   8   4     1414.28     1389.35    158.54 o
   6   8   4     1359.09     1484.60    179.95 o
 -11   9   4       89.44      -38.55    230.22 o
  -9   9   4     5279.99     5242.75    482.66 o
  -7   9   4    15409.94    14315.35    661.07 o
  -5   9   4    46388.96    43382.45   1077.89 o
  -3   9   4      701.88      595.50    203.50 o
  -1   9   4     1411.48     1408.79    128.56 o
   1   9   4      438.55      456.21    217.39 o
   3   9   4    35707.82    36436.58   1192.10 o
   5   9   4     3528.92     4080.40    379.42 o
 -12  10   4     7892.24     8139.02    649.19 o
 -10  10   4     2784.90     2683.38    245.41 o
  -8  10   4      814.16     1028.19    112.46 o
  -6  10   4      621.88      600.82    218.48 o
  -4  10   4    24719.95    25546.29    846.21 o
  -2  10   4       16.33       77.09    172.39 o
   0  10   4     3201.12     3289.84    309.80 o
   2  10   4        7.13     -129.56    164.89 o
   4  10   4      182.67      192.74    228.08 o
 -11  11   4     2317.39     2164.30    203.57 o
  -9  11   4      530.63      318.06    237.74 o
  -7  11   4      432.84      367.32    168.13 o
  -5  11   4     3580.20     4066.52    369.88 o
  -3  11   4    35992.67    35665.29   1030.44 o
  -1  11   4      314.61      141.35    206.68 o
   3  11   4     3306.55     2999.98    237.94 o
  -8  12   4    13652.28    13551.90    721.52 o
  -6  12   4     9375.59     9288.77    590.75 o
  -4  12   4      106.63      296.61     84.59 o
  -2  12   4    38398.95    36793.96   1100.04 o
   0  12   4    10381.71     9708.26    600.59 o
   2  12   4      275.64      321.25    205.60 o
   4  12   4     8596.44     8559.73    657.95 o
  -9  13   4     3022.13     3511.91    324.72 o
  -7  13   4     2462.03     2310.30    236.82 o
  -5  13   4      196.56      189.53    204.53 o
  -3  13   4    12308.92    12621.04    651.53 o
  -1  13   4     7057.43     6491.80    507.62 o
   1  13   4     2423.58     2565.27    275.39 o
   3  13   4      253.94      282.70    224.87 o
 -10  14   4     2563.96     2208.35    263.59 o
  -8  14   4     5433.46     5430.88    485.82 o
  -6  14   4     9542.91     9760.78    614.28 o
  -2  14   4      668.34      798.94    293.45 o
   0  14   4    14605.74    15511.29    817.40 o
   2  14   4     2169.50     1876.04    221.78 o
  -9  15   4     5669.62     6095.62    584.47 o
  -7  15   4     2765.71     3032.66    339.70 o
  -5  15   4    13986.29    14364.95    761.31 o
  -3  15   4      641.81      833.20    127.44 o
  -1  15   4     4636.21     5349.43    500.74 o
   1  15   4      646.91      632.93    249.53 o
   3  15   4    19334.17    18557.39    981.63 o
  -6  16   4      264.39      275.20    195.96 o
  -4  16   4    21205.41    20760.62    924.47 o
  -2  16   4     1562.19     1641.14    168.18 o
   0  16   4     1843.81     1767.66    222.83 o
  -7  17   4      681.67      826.77    152.07 o
  -5  17   4      494.73      366.25    253.80 o
  -3  17   4     9777.93     9571.38    671.09 o
  -1  17   4      759.65      411.25    217.41 o
   1  17   4      226.10      443.31    234.51 o
  -6  18   4    11000.33    10539.71    818.35 o
  -4  18   4     1287.37     1268.21    175.66 o
  -2  18   4    10320.17    10755.17    750.59 o
   0  18   4     1313.10     1438.52    201.37 o
  -3  19   4     3067.69     2772.30    242.19 o
 -12   0   5     2396.77     2119.43    198.23 o
 -10   0   5    12017.14    11724.20    640.71 o
  -8   0   5    19726.03    19650.62    760.44 o
  -6   0   5    54136.59    55355.93   1162.19 o
  -4   0   5      431.68      531.19     82.46 o
  -2   0   5    20154.35    19885.29    723.30 o
   0   0   5     6101.72     5997.97    449.66 o
   2   0   5    39179.73    37647.34   1162.62 o
   4   0   5      412.07      191.69    294.49 o
 -13   1   5     4578.14     4730.07    378.99 o
 -11   1   5       33.67      138.36    188.45 o
  -9   1   5       16.38      164.27    127.29 o
  -7   1   5      119.08      255.85    123.31 o
  -5   1   5     7867.10     8648.25    336.52 o
  -3   1   5    17358.37    17925.74   1069.90 o
  -1   1   5      498.65      629.77    118.88 o
   1   1   5     2061.47     2046.97    193.41 o
   3   1   5     9588.05     9058.79    433.98 o
   5   1   5     4864.55     4761.60    331.22 o
 -12   2   5      808.07      895.35    149.94 o
 -10   2   5     5406.20     4982.50    488.06 o
  -8   2   5       63.31      130.63    141.34 o
  -6   2   5      865.83      964.01    124.25 o
  -4   2   5     4572.35     4972.44    376.55 o
  -2   2   5       92.65      325.52    143.48 o
   0   2   5    27274.20    28402.88    905.20 o
   2   2   5       39.87      158.47    187.38 o
   4   2   5      353.95       38.55    285.92 o
 -13   3   5        4.25      -85.66    289.10 o
 -11   3   5    43795.29    43524.68   1305.48 o
  -9   3   5     5443.74     5533.35    459.15 o
  -7   3   5    18319.68    18901.50    724.62 o
  -5   3   5     2531.23     2216.60    231.52 o
  -3   3   5    19141.07    19562.54    696.04 o
  -1   3   5    34406.84    33317.87    957.89 o
   1   3   5     5903.60     5353.90    427.02 o
   3   3   5     4769.08     6076.80    494.34 o
   5   3   5    14622.49    14338.05    869.72 o
 -12   4   5      339.50      116.72    295.55 o
 -10   4   5     2278.61     2533.11    253.95 o
  -8   4   5      512.39      353.41    222.76 o
  -6   4   5     2122.26     2074.69    195.04 o
  -4   4   5     6854.42     7746.95    456.33 o
  -2   4   5      478.45      459.43    231.32 o
   0   4   5    24383.54    23944.05    841.41 o
   2   4   5       20.42      162.75    156.33 o
   4   4   5     3599.46     3708.62    376.22 o
 -13   5   5     6317.17     6026.91    532.01 o
 -11   5   5      386.81      144.57    260.22 o
  -9   5   5      552.79      361.98    233.47 o
  -7   5   5       10.34        0.00    191.66 o
  -5   5   5     8369.28     8127.99    487.72 o
  -3   5   5     2816.80     2474.02    234.75 o
  -1   5   5      972.31      657.67    250.64 o
   1   5   5     1501.65     1477.30    129.63 o
   3   5   5     5075.13     4906.15    434.31 o
   5   5   5     1241.42     1426.71    178.87 o
 -12   6   5     1733.64     1450.50    194.97 o
 -10   6   5     5457.29     5949.65    478.37 o
  -8   6   5    22169.17    20667.30    827.60 o
  -6   6   5    34156.88    32866.20    946.72 o
  -4   6   5        5.25       24.63    149.90 o
  -2   6   5    12721.94    12766.01    626.14 o
   0   6   5      705.96      746.49    118.88 o
   2   6   5    25203.04    24488.94    976.67 o
   4   6   5      210.66      163.83    278.41 o
 -11   7   5      656.53      720.75    296.65 o
  -9   7   5     2844.64     2865.82    281.87 o
  -7   7   5      374.57      140.29    165.99 o
  -5   7   5      966.34      955.45    103.90 o
  -3   7   5     5390.22     5873.03    406.63 o
   1   7   5     3230.02     3492.13    308.70 o
   3   7   5     1465.01     1296.16    179.96 o
 -12   8   5        2.12      128.49    164.89 o
 -10   8   5    10321.56     9790.50    649.84 o
  -8   8   5     1693.03     1533.10    175.70 o
  -6   8   5     4940.85     5678.48    442.99 o
  -4   8   5      187.58      188.46    200.24 o
  -2   8   5     1723.63     1698.17    143.57 o
   0   8   5    28486.66    27556.44   1001.91 o
   2   8   5      381.80      290.20    284.85 o
   4   8   5       32.59      129.56    223.79 o
 -11   9   5    29208.38    28621.63   1149.83 o
  -9   9   5     1203.26     1506.03    175.67 o
  -7   9   5    12722.27    11914.48    674.22 o
  -5   9   5      407.12      456.20    217.39 o
  -3   9   5     9557.71     8490.39    531.79 o
  -1   9   5    18268.50    17196.55    767.02 o
   1   9   5     3753.49     3522.56    369.84 o
   3   9   5     7731.19     7218.71    603.08 o
 -12  10   5     1601.06     1595.02    192.82 o
 -10  10   5      818.38      852.52    157.44 o
  -8  10   5       14.42     -288.03    288.03 o
  -6  10   5      416.77      561.15    108.16 o
  -4  10   5     6688.75     6986.43    511.91 o
  -2  10   5      283.01      154.20    224.88 o
   0  10   5     9893.63    10279.96    647.67 o
   2  10   5       56.28       38.55    216.29 o
 -11  11   5       25.89        0.00    132.77 o
  -9  11   5      310.39      -37.48    273.06 o
  -7  11   5      163.80      -33.19    199.17 o
  -5  11   5     7590.76     7422.63    527.04 o
  -3  11   5    11558.09    11105.88    653.48 o
  -1  11   5       33.42      -34.26    200.23 o
   1  11   5      359.43      452.97    206.68 o
   3  11   5     8844.48     8578.13    666.54 o
 -10  12   5     9146.98     7980.30    672.00 o
  -8  12   5    12762.29    14497.27    803.97 o
  -6  12   5    21578.44    20716.44    900.11 o
  -4  12   5       89.44        0.00    199.16 o
  -2  12   5    10011.81    11715.16    645.53 o
   0  12   5     1629.68     1464.42    163.90 o
   2  12   5    24815.62    25667.22   1124.50 o
  -9  13   5     3122.47     3045.74    312.93 o
  -7  13   5      667.04      335.21    265.60 o
  -5  13   5       24.64     -176.67    197.02 o
  -3  13   5     3484.37     3152.42    299.06 o
  -1  13   5     5308.90     5021.14    497.61 o
   1  13   5     3064.10     2750.97    274.35 o
  -6  14   5     1084.51     1121.43    147.81 o
  -4  14   5     1397.44     1398.97    184.24 o
  -2  14   5       32.55       38.55    213.08 o
   0  14   5    15462.36    16542.04    887.22 o
  -9  15   5     1004.63      770.07    310.60 o
  -7  15   5    10848.11    10471.62    727.11 o
  -5  15   5      102.83     -158.47    223.79 o
  -3  15   5     9379.78     9133.44    662.43 o
  -1  15   5     7682.89     7754.96    637.39 o
  -6  16   5       35.80     -127.42    244.13 o
  -4  16   5     5767.69     5349.52    499.77 o
  -2  16   5     1336.20     1303.58    190.66 o
  -5  17   5     2988.35     2948.01    312.91 o
  -3  17   5     4177.93     4049.87    398.77 o
 -12   0   6     3109.61     3566.61    327.94 o
 -10   0   6     4939.12     4342.17    387.14 o
  -6   0   6    11364.75    11563.74    639.68 o
  -4   0   6      186.72      330.88    213.09 o
  -2   0   6      520.34      486.20    118.87 o
   0   0   6     4758.97     4446.02    441.81 o
   2   0   6    32152.33    32229.71   1189.85 o
 -13   1   6     4209.97     3938.55    309.27 o
 -11   1   6       10.00      442.22    180.96 o
  -9   1   6    10336.81    10354.52    450.49 o
  -7   1   6     4405.50     4041.90    256.50 o
  -5   1   6    29344.78    29295.63    671.76 o
  -3   1   6      973.25      982.21    350.79 o
  -1   1   6     4411.82     5140.75    387.64 o
   1   1   6     2217.23     2069.39    170.18 o
   3   1   6      208.10      272.19    225.94 o
 -12   2   6     1686.22     1719.37    189.61 o
 -10   2   6       13.30      274.11    193.81 o
  -8   2   6     8659.35     8684.47    548.75 o
  -6   2   6     7463.47     7944.51    524.98 o
  -4   2   6    21972.33    22049.40    816.88 o
  -2   2   6     1293.86      655.58    289.23 o
   0   2   6     2695.68     2966.34    265.77 o
   2   2   6      214.21      473.30    236.65 o
 -13   3   6      797.88     1125.59    160.65 o
 -11   3   6     5894.34     6194.38    548.11 o
  -9   3   6    10093.95     9487.70    604.80 o
  -7   3   6     2956.47     2940.05    295.83 o
  -5   3   6        1.70       84.59    175.60 o
  -3   3   6     5619.24     6269.64    472.05 o
  -1   3   6    14539.53    14478.48    720.80 o
   1   3   6        3.87     -110.29    210.94 o
   3   3   6     4535.48     4663.55    443.84 o
 -12   4   6     1252.72     1534.92    181.02 o
 -10   4   6      915.57      704.75    277.40 o
  -8   4   6     8975.43     9077.95    574.55 o
  -6   4   6     9611.85    10426.27    568.31 o
  -4   4   6    25572.30    26163.89    909.58 o
  -2   4   6     2908.35     2951.70    289.38 o
   0   4   6      388.74      519.37    247.37 o
   2   4   6       72.39     -277.33    277.33 o
 -11   5   6     1355.50     1424.65    172.46 o
  -9   5   6    11970.20    12652.52    737.31 o
  -7   5   6    18133.83    18610.76    809.02 o
  -5   5   6    10663.34     9390.51    572.80 o
  -3   5   6     2200.44     2343.46    240.02 o
  -1   5   6     9593.60     9898.20    639.04 o
   1   5   6     9416.67     7913.32    636.72 o
   3   5   6      105.89      713.14    281.61 o
 -12   6   6     2899.02     2800.10    326.84 o
 -10   6   6     1054.39     1403.12    159.59 o
  -8   6   6     5991.49     6214.79    517.09 o
  -6   6   6     8880.03     8720.37    563.82 o
  -4   6   6     3354.62     3375.58    309.79 o
  -2   6   6      542.78      484.06    111.38 o
   0   6   6     2989.69     2576.40    238.99 o
   2   6   6    28461.52    26586.49   1132.14 o
 -11   7   6        0.33      243.06    221.64 o
  -9   7   6     8666.79     8849.60    636.64 o
  -7   7   6     4085.98     4176.07    408.49 o
  -5   7   6    18806.30    19179.92    855.46 o
  -3   7   6       40.74      -64.25    217.36 o
  -1   7   6     4066.92     4114.68    354.86 o
   1   7   6     3264.18     3878.66    397.62 o
 -12   8   6     1265.84     1502.77    188.52 o
 -10   8   6       15.06       78.16    239.85 o
  -8   8   6     5489.97     5367.12    495.53 o
  -6   8   6     7908.44     7533.61    558.20 o
  -4   8   6    21702.43    21170.99    859.35 o
  -2   8   6       34.08      -68.53    217.36 o
   0   8   6      742.74      496.93    250.61 o
   2   8   6       50.55       87.80    223.79 o
 -11   9   6     3064.98     3268.54    351.50 o
  -9   9   6     6213.36     6639.00    558.88 o
  -7   9   6     1943.24     1891.00    182.14 o
  -5   9   6       71.30      202.37    184.17 o
  -3   9   6     2436.67     2460.29    196.09 o
   1   9   6      195.50      337.30    297.68 o
 -10  10   6     1111.49      956.47    350.24 o
  -8  10   6    10132.41     9258.65    658.34 o
  -6  10   6      516.53      673.60    276.30 o
  -4  10   6    12798.04    12865.06    734.19 o
  -2  10   6     6440.80     7481.73    572.88 o
   0  10   6     4365.10     4518.77    402.03 o
  -9  11   6     8248.17     7620.07    680.44 o
  -7  11   6     6056.86     5985.45    551.35 o
  -5  11   6    12572.70    11275.61    693.24 o
  -3  11   6     1842.73     2126.59    236.76 o
  -1  11   6     4889.16     5034.16    462.13 o
   1  11   6     2931.12     2886.87    271.11 o
 -10  12   6     4597.66     4608.86    486.72 o
  -8  12   6      846.19      857.87    324.51 o
  -6  12   6     2239.41     2652.89    273.22 o
  -4  12   6       64.17      270.90    234.50 o
  -2  12   6     2139.55     2153.51    199.28 o
   0  12   6     3762.79     3488.85    333.34 o
  -9  13   6     4220.70     4436.90    418.07 o
  -7  13   6      752.61      621.16    312.72 o
  -5  13   6    16162.43    16730.09    863.77 o
  -3  13   6      277.90      329.81    209.88 o
  -1  13   6     2124.78     2374.15    252.84 o
  -8  14   6     1819.72     1876.87    181.04 o
  -6  14   6     6087.38     6320.56    597.41 o
  -4  14   6    13710.02    14296.20    848.03 o
  -2  14   6      174.34      576.09    246.28 o
  -5  15   6       95.71     -177.75    333.01 o
  -3  15   6     1748.31     1619.73    209.96 o
 -12   0   7    32895.42    34705.72   1336.46 o
 -10   0   7     1359.45     1629.25    175.67 o
  -8   0   7     7259.10     5683.38    556.96 o
  -6   0   7     1032.35      960.77    137.10 o
  -4   0   7     6435.67     6338.67    545.03 o
  -2   0   7    31414.18    31703.49   1144.54 o
   0   0   7     5659.44     5689.33    485.82 o
 -11   1   7     2132.45     1991.34    282.85 o
  -9   1   7      234.43      323.89    273.59 o
  -7   1   7     3460.17     3469.14    256.19 o
  -5   1   7     4304.29     4847.35    317.75 o
  -3   1   7     1357.66     1267.68    189.06 o
  -1   1   7     3113.85     3226.15    272.21 o
   1   1   7      197.17      279.93    113.10 o
 -12   2   7       81.60      612.48    222.72 o
 -10   2   7     2424.98     2561.96    238.95 o
  -8   2   7      870.96      636.19    259.19 o
  -6   2   7     1273.59      645.92    324.57 o
  -4   2   7     6691.97     6221.08    544.00 o
  -2   2   7     1057.02      597.66    298.83 o
   0   2   7      622.09      251.67    340.56 o
 -11   3   7    10773.89    10477.92    697.02 o
  -9   3   7    10452.65    12607.66    731.46 o
  -7   3   7    22285.53    20840.24    920.72 o
  -5   3   7     4158.35     4349.64    391.33 o
  -3   3   7    15411.30    15251.91    800.35 o
  -1   3   7      175.44      -39.62    254.85 o
   1   3   7    29499.66    28413.03   1170.97 o
 -12   4   7     1208.74     1314.23    181.01 o
 -10   4   7       49.01     -264.48    264.48 o
  -8   4   7      509.95      615.77    263.44 o
  -6   4   7      107.93      244.14    244.14 o
  -4   4   7     1549.09     1485.82    169.26 o
  -2   4   7     5144.77     4883.54    457.90 o
   0   4   7       62.71      -85.66    249.49 o
 -11   5   7     3502.27     3412.57    272.23 o
  -9   5   7      589.38      647.91    145.65 o
  -7   5   7     7802.50     8119.39    603.19 o
  -5   5   7      995.34     1149.26    146.74 o
  -3   5   7     1462.80     1345.44    185.32 o
  -1   5   7     3757.16     4243.59    412.68 o
 -10   6   7     3309.54     3469.25    374.04 o
  -8   6   7     4897.24     4761.00    422.48 o
  -6   6   7     1834.00     1858.77    177.84 o
  -4   6   7     9367.82     9490.80    660.35 o
  -2   6   7    42335.45    42921.30   1382.85 o
   0   6   7     3483.73     2898.04    250.79 o
 -11   7   7      961.14     1001.41    167.08 o
  -9   7   7      475.86      623.26    129.58 o
  -7   7   7     2822.51     2858.06    293.63 o
  -5   7   7     2286.14     2231.87    192.86 o
  -3   7   7       83.71      117.78    262.34 o
  -1   7   7     2819.32     2695.02    305.40 o
 -10   8   7     1160.49      990.75    419.87 o
  -8   8   7      334.34      238.80    218.45 o
  -6   8   7      710.10      616.88    293.44 o
  -4   8   7     4458.54     4123.40    417.06 o
  -2   8   7     1005.50      878.26    362.01 o
  -9   9   7     4945.09     5517.63    480.35 o
  -7   9   7    14185.59    15184.51    837.49 o
  -5   9   7     2691.30     2841.81    282.89 o
  -3   9   7    20576.87    19142.44    956.31 o
  -1   9   7        4.85        0.00    270.90 o
  -8  10   7       68.83      -84.59    306.24 o
  -6  10   7        5.93        0.00    225.93 o
  -4  10   7     2323.28     1670.38    214.29 o
  -2  10   7     1387.97     1456.76    203.52 o
  -9  11   7       14.07       44.97    198.09 o
  -7  11   7     2928.13     3177.32    267.90 o
  -5  11   7     1362.95     1544.59    218.51 o
  -3  11   7     2205.42     1918.85    221.78 o
  -6  12   7     1116.74      935.04    353.45 o
  -4  12   7     4163.25     4509.68    478.09 o
 -10   0   8     2028.91     2039.83    217.48 o
  -8   0   8     3603.10     3645.30    351.56 o
  -6   0   8      940.08     1135.29    174.58 o
  -4   0   8     1192.51       84.62    378.10 o
  -9   1   8     5159.18     5291.43    342.29 o
  -7   1   8     3277.12     3278.33    289.37 o
  -5   1   8     8154.86     8272.34    469.35 o
  -3   1   8        1.59      -43.90    235.56 o
 -10   2   8    12169.07    12271.76    797.13 o
  -8   2   8     2719.06     2667.12    234.67 o
  -6   2   8     7396.96     7661.11    653.45 o
  -4   2   8       60.23      467.92    291.25 o
  -9   3   8      980.82      730.44    345.94 o
  -7   3   8       18.28      -82.45    262.33 o
  -5   3   8     6153.78     6221.01    597.43 o
  -3   3   8      272.29     -132.78    254.86 o
 -10   4   8     9830.78    10079.95    734.34 o
  -8   4   8      886.72      807.54    348.08 o
  -6   4   8     6779.33     6647.98    603.97 o
  -4   4   8      480.86        0.00    353.39 o
  -9   5   8     5656.58     5234.37    515.82 o
  -7   5   8     4708.56     5062.66    522.13 o
  -5   5   8    12096.14    11081.57    776.73 o
  -8   6   8     1095.77     1103.20    176.73 o
  -6   6   8      363.26      348.03    221.67 o
  -7   7   8     2443.31     2401.13    297.86 o
  -5   7   8     6087.30     6027.49    575.94 o
 
